# Supplementary material for: Cytotoxicity, Proapoptotic Activity and Drug-like Potential of Quercetin and Kaempferol in Glioblastoma Cells: Preclinical Insights
Source: Int J Mol Sci. 2024 Oct 5;25(19):10740. doi: 10.3390/ijms251910740 (PMC11477293; doi:10.3390/ijms251910740)
Supplement: Supplementary file 1 [file ijms-25-10740-s001.zip]

Archive with 1 entries (1 files):
- ijms-3220339-supplementary.pdf
